# Supplementary material for: Comparative genomic analysis of enterotoxigenic Escherichia coli O159 strains isolated from diarrheal patients in Korea
Source: Gut Pathog. 2019 Feb 21;11:9. doi: 10.1186/s13099-019-0289-6 (PMC6383257; doi:10.1186/s13099-019-0289-6)
Supplement: Supplementary file 1 — Additional file 1. List of virulence factors of 16 ETEC O159 strains. [file 13099_2019_289_MOESM1_ESM.xlsx]

## Sheet: Addi. 1. Table S1
Category	Subcategory	TOTAL	NCCP15731	NCCP15733	E159	E133	E1532	E1573	E1679sc	E391	E833	E885	E1640	E5085	E5088	E5051	NCCP15732
Adherence	CFA/I fimbriae	cfaA	0	0	0	0	0	0	0	1	1	1	1	1	1	1	0
Adherence	CFA/I fimbriae	cfaB	0	0	0	0	0	0	0	1	1	1	1	1	1	1	0
Adherence	CFA/I fimbriae	cfaC	0	0	0	0	0	0	0	1	1	1	1	1	1	1	0
Adherence	CFA/I fimbriae	cfaD	0	0	0	0	0	0	0	1	1	1	1	1	1	1	0
Adherence	CFA/I fimbriae	ibeB	1	1	1	1	1	1	1	1	1	1	1	1	1	1	1
Adherence	CFA/I fimbriae	ibeC	1	1	1	1	1	1	1	1	1	1	1	1	1	1	1
Adherence	E. coli common pilus (ECP)	ecpA	0	0	0	0	0	0	0	0	0	0	0	0	0	1	0
Adherence	E. coli common pilus (ECP)	ecpB	1	1	1	1	1	0	1	1	1	1	1	1	1	1	1
Adherence	E. coli common pilus (ECP)	ecpC	1	1	1	1	1	0	1	1	1	1	1	1	1	1	1
Adherence	E. coli common pilus (ECP)	ecpD	1	1	1	1	1	0	1	1	1	1	1	1	1	1	1
Adherence	E. coli common pilus (ECP)	ecpE	1	1	1	1	1	0	1	1	1	1	1	1	1	1	1
Adherence	E. coli common pilus (ECP)	ecpR	1	1	1	1	1	0	1	1	1	1	1	1	1	1	1
Adherence	EaeH	eaeH	1	1	1	1	1	1	1	1	1	1	1	1	1	1	0
Adherence	Fimbriae	fimA	1	1	1	1	1	1	1	1	1	1	1	1	1	1	1
Adherence	Fimbriae	fimB	0	0	0	1	1	1	1	1	1	1	1	1	1	0	0
Adherence	Fimbriae	fimC	1	1	1	1	1	1	1	1	1	1	1	1	1	1	1
Adherence	Fimbriae	fimD	1	1	1	1	1	1	1	1	1	1	1	1	1	1	1
Adherence	Flagella	flgA	1	1	1	1	1	1	1	1	1	1	1	1	1	1	1
Adherence	Flagella	flgB	1	1	1	1	1	1	1	1	1	1	1	1	1	1	1
Adherence	Flagella	flgC	1	1	1	1	1	1	1	1	1	1	1	1	1	1	1
Adherence	Flagella	flgD	1	1	1	1	1	1	1	1	1	1	1	1	1	1	1
Adherence	Flagella	flgE	1	1	1	1	1	1	1	1	1	1	1	1	1	1	1
Adherence	Flagella	flgF	1	1	1	1	1	1	1	1	1	1	1	1	1	1	1
Adherence	Flagella	flgG	1	1	1	1	1	1	1	1	1	1	1	1	1	1	1
Adherence	Flagella	flgH	1	1	1	1	1	1	1	1	1	1	1	1	1	1	1
Adherence	Flagella	flgI	1	1	1	1	1	1	1	1	1	1	1	1	1	1	1
Adherence	Flagella	flgJ	1	1	1	1	1	1	1	1	1	1	1	1	1	1	1
Adherence	Flagella	flgK	1	1	1	1	1	1	1	1	1	1	1	1	1	1	1
Adherence	Flagella	flgL	1	1	1	1	1	1	1	1	1	1	1	1	1	1	1
Adherence	Flagella	flgM	1	1	1	1	1	1	1	1	1	1	1	1	1	1	1
Adherence	Flagella	flgN	1	1	1	1	1	1	1	1	1	1	1	1	1	1	1
Adherence	Flagella	flhA	1	1	1	1	1	1	1	1	1	1	1	1	1	1	1
Adherence	Flagella	flhB	1	1	1	1	1	1	1	1	1	1	1	1	1	1	1
Adherence	Flagella	fliA	1	1	1	1	1	1	1	1	1	1	1	1	1	1	1
Adherence	Flagella	fliD	1	1	1	1	1	1	1	1	1	1	1	1	1	1	1
Adherence	Flagella	fliE	1	1	1	1	1	1	1	1	1	1	1	1	1	1	1
Adherence	Flagella	fliF	1	1	1	1	1	1	1	1	1	1	1	1	1	1	1
Adherence	Flagella	fliG	1	1	1	1	1	1	1	1	1	1	1	1	1	1	1
Adherence	Flagella	fliH	1	1	1	1	1	1	1	1	1	1	1	1	1	1	1
Adherence	Flagella	fliI	1	1	1	1	1	1	1	1	1	1	1	1	1	1	1
Adherence	Flagella	fliJ	1	1	1	1	1	1	1	1	1	1	1	1	1	1	1
Adherence	Flagella	fliK	1	1	1	1	1	1	1	1	1	1	1	1	1	1	1
Adherence	Flagella	fliL	1	1	1	1	1	1	1	0	1	1	1	1	1	1	1
Adherence	Flagella	fliM	0	1	1	1	1	1	1	1	1	1	1	1	1	1	1
Adherence	Flagella	fliN	1	1	1	1	1	1	1	1	1	1	1	1	1	1	1
Adherence	Flagella	fliO	1	1	1	1	1	1	1	1	1	1	1	1	1	1	1
Adherence	Flagella	fliP	1	1	1	1	1	1	1	1	1	1	1	1	1	1	1
Adherence	Flagella	fliQ	1	1	1	1	1	1	1	1	1	1	1	1	1	1	1
Adherence	Flagella	fliR	1	1	1	1	1	1	1	1	1	1	1	1	1	1	1
Adherence	Flagella	fliS	1	1	1	1	1	1	1	1	1	1	1	1	1	1	1
Adherence	Flagella	fliT	1	1	1	1	1	1	1	1	1	1	1	1	1	1	1
Adherence	Flagella	motA	1	1	1	1	1	1	1	1	1	1	1	1	1	1	1
Adherence	Flagella	motB	1	1	1	1	1	1	1	1	1	1	1	1	1	1	1
Adherence	Hsp60	htpB	0	1	1	1	1	1	1	1	1	1	1	1	1	1	1
Adherence	LOS synthesis	rfaF	1	1	1	1	1	1	1	1	1	1	1	1	1	1	1
Adherence	P fimbriae	papX	0	0	0	0	0	0	0	0	0	0	0	0	0	0	0
Adherence	Type I fimbriae	fimE	0	0	0	1	1	1	1	1	1	1	1	1	1	0	0
Adherence	Type I fimbriae	fimF	1	2	1	1	1	1	1	1	1	1	1	1	1	1	1
Adherence	Type I fimbriae	fimG	1	1	1	1	1	1	1	1	1	1	1	1	1	1	1
Adherence	Type I fimbriae	fimH	1	2	1	1	1	1	1	1	1	1	1	1	1	1	1
Adherence	Type I fimbriae	fimI	0	0	0	1	1	1	1	1	1	1	1	1	1	0	0
Adherence	Type IV pili	pilP	0	0	0	0	0	0	0	0	0	1	0	0	0	0	0
Adherence	Type IV pili	pilW	0	0	0	0	0	0	0	0	0	0	0	0	0	1	0
Adhesin	Cell surface hydrophobicity proteins	cshB	0	0	0	0	0	0	0	0	0	0	0	1	1	0	0
Anaerobic respiration	Nitrate reductase	narH	0	0	0	0	0	0	0	1	0	0	0	0	0	0	0
Antiphagocytosis	Alginate regulation	algU	1	1	1	1	1	1	1	1	1	1	1	1	1	1	1
Antiphagocytosis	Capsular polysaccharide	cpsA	0	1	0	0	0	0	0	0	0	0	1	0	0	0	1
Antiphagocytosis	Capsular polysaccharide	rmlA	0	1	0	0	0	0	0	0	0	0	0	0	0	0	0
Antiphagocytosis	Capsular polysaccharide	rmlB	1	1	1	1	1	1	1	1	1	1	1	1	1	1	1
Antiphagocytosis	Capsular polysaccharide	wbfV/wcvB	1	1	1	1	1	1	1	1	1	1	1	1	1	1	1
Antiphagocytosis	Capsular polysaccharide	wbjD/wecB	1	1	1	1	1	1	1	1	1	1	1	1	1	1	1
Antiphagocytosis	Capsular polysaccharide	wecA	0	0	0	0	0	0	0	1	0	0	0	0	0	0	1
Antiphagocytosis	Capsular polysaccharide	wecC	1	1	1	1	1	1	1	1	1	1	1	1	1	1	1
Antiphagocytosis	Capsular polysaccharide	wza	1	1	1	1	1	1	1	1	1	1	1	1	1	1	1
Antiphagocytosis	Capsule I	manC	0	0	0	1	0	0	0	1	0	0	0	0	0	0	1
Autotransporter	AatA, AIDA-I type	aatA	1	0	0	0	0	0	0	0	0	0	0	1	1	0	1
Autotransporter	Antigen 43, AIDA-I type	agn43	0	0	0	0	0	0	0	1	0	1	0	0	0	0	0
Autotransporter	Cah, AIDA-I type	cah	0	0	1	1	0	0	1	0	1	0	1	1	1	1	1
Autotransporter	EhaA, AIDA-I type	ehaA	0	0	0	0	0	0	0	1	1	1	1	1	1	1	0
Autotransporter	EhaB, AIDA-I type	ehaB	1	1	1	1	1	1	1	1	1	1	1	1	1	1	1
Autotransporter	Enteroaggregative immunoglobulin repeat protein	air/eaeX	0	1	1	1	1	1	1	0	1	0	1	1	1	0	0
Autotransporter	EspC, SPATE	espC	1	1	0	0	0	0	0	0	0	0	0	0	0	0	0
Autotransporter	Pic	pic	0	0	0	0	0	0	0	0	0	0	0	0	0	1	1
Autotransporter	UpaG adhesin, trimeric AT	upaG/ehaG	0	0	0	0	0	0	0	1	1	1	1	1	1	1	0
Autotransporter	UpaH, AIDA-I type	upaH	0	0	0	0	0	0	0	0	0	0	0	0	0	0	0
Chemotaxis and motility	Flagella	cheA	1	1	1	1	1	1	1	1	1	1	1	1	1	1	1
Chemotaxis and motility	Flagella	cheB	1	1	1	1	1	1	1	1	1	1	1	1	1	1	1
Chemotaxis and motility	Flagella	cheR	1	1	1	1	1	1	1	1	1	1	1	1	1	1	1
Chemotaxis and motility	Flagella	cheW	1	1	1	1	1	1	1	1	1	1	1	1	1	1	1
Chemotaxis and motility	Flagella	cheY	1	1	1	1	1	1	1	1	1	1	1	1	1	1	1
Chemotaxis and motility	Flagella	cheZ	1	1	1	1	1	1	1	1	1	1	1	1	1	1	1
Endotoxin	LOS	galU	1	1	1	1	1	1	1	1	1	1	1	1	1	1	1
Endotoxin	LOS	gmhA/lpcA	1	0	1	1	1	1	1	1	1	1	1	1	1	1	1
Endotoxin	LOS	kdsA	1	1	1	1	1	1	1	1	1	1	1	1	1	1	1
Endotoxin	LOS	lpxA	1	1	1	1	1	1	1	1	1	1	1	1	1	1	1
Endotoxin	LOS	lpxB	1	1	1	1	1	1	1	0	1	1	1	1	1	1	1
Endotoxin	LOS	lpxC	1	1	1	1	1	1	1	1	1	1	1	1	1	1	1
Endotoxin	LOS	lpxD	1	1	1	1	1	1	1	1	1	1	1	1	1	1	1
Endotoxin	LOS	msbA	1	1	1	1	1	1	1	1	1	1	1	1	1	1	1
Endotoxin	LOS	rfaD	1	1	1	1	1	1	1	1	1	1	1	1	1	1	1
Endotoxin	LOS	rfaE	1	1	1	1	1	1	1	1	1	1	1	1	1	1	1
Fimbrial adherence determinants	Agf/Csg	csgA	1	1	1	1	1	1	1	1	1	1	1	1	1	1	1
Fimbrial adherence determinants	Agf/Csg	csgB	1	1	1	1	1	1	1	1	1	1	1	1	1	1	1
Fimbrial adherence determinants	Agf/Csg	csgC	1	1	1	1	1	1	1	1	1	1	1	1	1	1	1
Fimbrial adherence determinants	Agf/Csg	csgD	1	1	1	1	1	1	1	1	1	1	1	1	1	1	1
Fimbrial adherence determinants	Agf/Csg	csgE	1	1	1	1	1	1	1	1	1	1	1	1	1	1	1
Fimbrial adherence determinants	Agf/Csg	csgF	1	1	1	1	1	1	1	1	1	1	1	1	1	1	1
Fimbrial adherence determinants	Agf/Csg	csgG	1	1	1	1	1	1	1	1	1	1	1	1	1	1	1
Fimbrial adherence determinants	Fim	fimZ	1	1	1	1	1	1	1	1	1	1	1	1	1	1	1
Fimbrial adherence determinants	Sta	staB	0	0	0	0	0	0	0	1	1	1	1	1	1	1	0
Fimbrial adherence determinants	Sta	staC	1	1	1	1	1	1	1	1	1	1	1	1	1	1	1
Fimbrial adherence determinants	Sta	staD	0	0	0	1	0	0	0	0	0	1	0	0	0	0	0
Fimbrial adherence determinants	Stc	stcB	1	1	1	1	1	1	1	1	1	1	1	1	1	1	1
Fimbrial adherence determinants	Stc	stcC	1	2	1	1	1	1	1	1	1	1	1	1	1	1	1
Fimbrial adherence determinants	Stf	stfD	1	1	1	1	1	1	1	1	1	1	1	1	1	1	1
Fimbrial adherence determinants	Stg	stgA	0	0	0	0	0	0	0	1	1	1	1	1	1	1	0
Fimbrial adherence determinants	Stg	stgB	0	0	0	0	0	0	0	1	1	1	1	1	1	1	0
Fimbrial adherence determinants	Stg	stgC	0	0	0	0	0	0	0	1	1	1	1	1	1	1	0
Fimbrial adherence determinants	Stg	stgD	0	0	0	0	0	0	0	1	1	1	1	1	1	1	0
Host immune evasion	Exopolysaccharide	mrsA/glmM	1	1	1	1	1	1	1	1	1	1	1	1	1	1	1
Host immune evasion	Exopolysaccharide	pgi	1	1	1	1	1	1	1	1	1	1	1	1	1	1	1
Immune evasion	LPS	acpXL	1	1	1	1	1	1	1	1	1	1	1	1	1	1	1
Immune evasion	LPS	gmd	1	1	1	1	1	1	1	1	1	1	1	1	1	1	0
Invasion	Flagella	cheD	1	1	1	1	1	1	1	1	1	1	1	1	1	1	1
Invasion	Tia/Hek	tia	0	0	1	1	0	0	1	0	0	0	0	0	0	0	1
Iron and heme acquisition	Heme biosynthesis	hemC	1	0	1	1	1	1	1	1	1	1	1	1	1	1	1
Iron and heme acquisition	Heme biosynthesis	hemE	1	1	1	1	1	1	1	1	1	1	1	1	1	1	1
Iron and heme acquisition	Heme biosynthesis	hemL	1	1	1	1	1	1	1	1	1	1	1	1	1	1	1
Iron and heme acquisition	Heme biosynthesis	hemN	1	2	1	1	1	1	1	1	1	1	1	1	1	1	1
Iron uptake	Brucebactin	entD	0	1	1	1	1	1	1	1	1	1	1	1	1	1	1
Iron uptake	Enterobactin synthesis	entA	1	1	1	1	1	0	1	1	1	1	1	1	1	1	1
Iron uptake	Enterobactin synthesis	entB	1	1	1	1	1	1	1	1	1	1	1	1	1	1	1
Iron uptake	Enterobactin synthesis	entC	1	1	1	1	1	1	1	1	1	1	1	1	1	1	1
Iron uptake	Enterobactin synthesis	entE	1	1	1	1	1	1	1	1	1	1	1	1	1	1	1
Iron uptake	Enterobactin synthesis	entF	1	0	1	1	1	1	1	1	1	1	1	1	1	1	1
Iron uptake	Enterobactin transport	fepA	1	1	1	1	1	1	1	1	1	1	1	1	1	1	1
Iron uptake	Enterobactin transport	fepB	1	1	1	1	1	1	1	1	1	1	1	1	1	1	1
Iron uptake	Enterobactin transport	fepC	1	1	1	1	1	1	1	1	1	1	1	1	1	1	1
Iron uptake	Enterobactin transport	fepD	1	1	1	1	1	1	1	0	1	1	1	1	1	1	1
Iron uptake	Enterobactin transport	fepG	1	1	1	1	1	1	1	1	1	1	1	1	1	1	1
Iron uptake	Ferrous iron transport	sitA	0	0	0	0	1	1	0	0	0	0	0	0	0	0	0
Iron uptake	Ferrous iron transport	sitB	0	0	0	0	0	1	0	0	0	0	0	0	0	0	0
Iron uptake	Ferrous iron transport	sitC	0	0	0	0	0	1	0	0	0	0	0	0	0	0	0
Iron uptake	Ferrous iron transport	sitD	0	0	0	0	0	1	0	0	0	0	0	0	0	0	0
Lipid and fatty acid metabolism	Isocitrate lyase	icl	1	1	1	1	1	1	1	1	1	1	1	1	1	1	1
Metal uptake	Mycobactin	mbtI	0	0	0	0	0	0	0	1	0	0	0	0	0	0	0
Motility	Flagella	flhC	1	1	1	1	1	1	1	1	1	1	1	1	1	1	1
Motility	Flagella	flhD	1	1	1	1	1	1	1	1	1	1	1	1	1	1	1
Motility	Flagella	fliY	1	1	1	1	1	1	1	1	1	1	1	1	1	1	1
Non-LEE encoded TTSS effectors	EspL1	espL1	1	1	1	1	1	1	1	1	1	1	1	1	1	1	1
Non-LEE encoded TTSS effectors	EspL4	espL4	1	2	1	1	1	1	1	1	1	1	1	1	1	1	1
Non-LEE encoded TTSS effectors	EspR1	espR1	1	1	1	1	1	1	1	0	1	1	1	1	1	1	1
Non-LEE encoded TTSS effectors	EspR4	espR4	0	0	0	0	0	0	0	0	0	0	0	0	0	0	0
Non-LEE encoded TTSS effectors	EspX1	espX1	1	1	1	0	0	0	0	1	1	1	1	1	1	1	1
Non-LEE encoded TTSS effectors	EspX4	espX4	1	2	1	1	1	1	1	1	1	1	1	1	1	1	1
Non-LEE encoded TTSS effectors	EspX5	espX5	1	1	1	1	1	1	1	1	1	1	1	1	0	1	1
Non-LEE encoded TTSS effectors	EspY1	espY1	0	0	0	1	1	1	1	0	0	0	0	0	0	0	0
Others	Hemolysin	hlyA	1	1	1	1	1	1	1	1	1	1	1	1	1	1	1
Others	MsbB2	msbB2	1	1	1	1	1	1	1	1	1	1	1	1	1	1	1
Others	VirK	virK	0	0	0	0	0	0	0	0	0	0	0	1	1	1	0
Quorum sensing	Autoinducer-2	luxS	1	1	1	1	1	1	1	1	1	1	1	1	1	1	1
Regulation	Alternative sigma factor RpoS	rpoS	1	1	1	1	1	1	1	1	1	1	1	1	1	1	1
Regulation	Carbon storage regulator A	csrA	1	1	1	1	1	1	1	1	1	1	1	1	1	1	1
Regulation	GacS/GacA two-component system	gacA	0	0	1	0	0	0	0	1	0	1	0	0	0	1	1
Regulation	PhoP/R	phoP	1	1	1	1	1	1	1	1	1	1	1	1	1	1	1
Regulation	Sigma A	sigA/rpoV	1	1	1	1	1	1	1	1	1	1	1	1	1	1	1
Regulator	AggR	aggR	0	0	1	1	1	1	1	1	1	1	1	1	1	1	1
Secretion system	Bsa T3SS	orgA	1	1	0	1	1	1	1	0	0	0	0	0	0	1	0
Secretion system	Bsa T3SS	orgB	1	1	1	1	1	1	1	0	0	0	0	0	0	1	0
Secretion system	EPS type II secretion system	gspD	1	1	1	1	1	1	1	1	1	1	1	1	1	1	1
Secretion system	Flagella (cluster I)	flhE	1	1	1	1	1	1	1	1	1	1	1	1	1	1	1
Secretion system	Flagella (cluster I)	fliZ	1	1	1	1	1	1	1	1	1	1	1	1	1	1	1
Secretion system	Mxi-Spa TTSS effectors controlled by MxiE	ipaH	1	2	1	1	1	1	1	1	1	1	1	1	1	1	1
Secretion system	Mxi-Spa TTSS effectors controlled by MxiE	ipaH2.5	0	0	1	0	0	0	1	0	0	0	0	0	0	1	1
Secretion system	T2SS (Type II secretion system)	gspC	1	1	1	1	1	1	1	1	1	1	1	1	1	1	1
Secretion system	T2SS (Type II secretion system)	gspE	1	1	1	1	1	1	1	1	1	1	1	1	1	1	1
Secretion system	T2SS (Type II secretion system)	gspF	1	1	1	1	1	1	1	1	1	1	1	1	1	1	1
Secretion system	T2SS (Type II secretion system)	gspG	1	1	1	1	1	1	1	1	1	1	1	1	1	1	1
Secretion system	T2SS (Type II secretion system)	gspH	1	1	1	1	1	1	1	1	1	1	1	1	1	1	1
Secretion system	T2SS (Type II secretion system)	gspI	1	1	1	1	1	1	1	1	1	1	1	1	1	1	1
Secretion system	T2SS (Type II secretion system)	gspJ	1	1	1	1	1	1	1	1	1	1	1	1	1	1	1
Secretion system	T2SS (Type II secretion system)	gspK	1	1	1	1	1	1	1	1	1	1	1	1	1	1	1
Secretion system	T2SS (Type II secretion system)	gspL	1	1	1	1	1	1	1	1	1	1	1	1	1	1	1
Secretion system	T2SS (Type II secretion system)	gspM	1	1	1	1	1	1	1	1	1	1	1	1	1	1	1
Secretion system	TTSS (SPI-1 encode)	iagB	1	0	0	1	0	0	1	0	0	0	0	0	0	1	0
Stress adaptation	Catalase-peroxidase	katG	1	1	1	1	1	1	1	1	1	1	1	1	1	1	1
Stress protein	SodCI	sodCI	0	0	0	0	0	1	0	0	1	1	1	1	1	0	0
Toxins	Heat-labile enterotoxin	eltA	0	0	1	1	1	1	1	1	1	1	1	0	0	1	1
Toxins	Heat-labile enterotoxin	eltB	0	0	1	0	1	1	0	1	0	1	1	0	0	1	1
Toxins	Hemolysin/cytolysin A	hlyE/clyA	1	1	1	1	1	1	1	1	1	1	1	1	1	1	1
Two-component system	PhoPQ	phoQ	1	1	1	1	1	1	1	1	1	1	1	1	1	1	1
Type I secretion system	ABC transporter for dispersin	aatB	1	0	0	0	0	0	0	0	0	0	0	1	1	0	1
Type I secretion system	ABC transporter for dispersin	aatD	0	0	0	0	0	0	0	0	0	0	0	1	1	0	1
Type I secretion system	ABC transporter for dispersin	aatP	0	0	0	0	0	0	0	0	0	0	0	1	1	0	1
Type VI secretion system	AAI/SCI-II T6SS	aaiA	0	0	0	0	0	0	0	0	1	0	1	0	0	1	0
Type VI secretion system	AAI/SCI-II T6SS	aaiB	0	0	0	0	0	0	0	0	1	0	1	0	0	1	0
Type VI secretion system	AAI/SCI-II T6SS	aaiD	0	0	0	0	0	0	0	0	1	0	1	0	0	1	0
Type VI secretion system	AAI/SCI-II T6SS	aaiE	0	0	0	0	0	0	0	0	1	0	1	0	0	1	0
Type VI secretion system	AAI/SCI-II T6SS	aaiF	0	0	0	0	0	0	0	0	1	0	1	0	0	1	0
Type VI secretion system	AAI/SCI-II T6SS	aaiH	0	0	0	0	0	0	0	0	1	0	1	0	0	1	0
Type VI secretion system	AAI/SCI-II T6SS	aaiJ	0	0	0	0	0	0	0	0	1	0	1	0	0	1	0
Type VI secretion system	AAI/SCI-II T6SS	aaiK	0	0	0	0	0	0	0	0	1	0	1	0	0	1	0
Type VI secretion system	AAI/SCI-II T6SS	aaiL	0	0	0	0	0	0	0	0	1	0	1	0	0	1	0
Type VI secretion system	AAI/SCI-II T6SS	aaiN	0	0	0	0	0	0	0	0	1	0	1	0	0	1	0
Type VI secretion system	AAI/SCI-II T6SS	clpV/aaiP	0	0	0	0	0	0	0	0	1	0	1	0	0	1	0
Type VI secretion system	AAI/SCI-II T6SS	icmF/aaiO	0	0	0	0	0	0	0	0	1	0	1	0	0	1	0
Type VI secretion system	AAI/SCI-II T6SS	vgrG	0	0	0	0	0	0	0	0	1	0	1	1	1	1	0
Type VI secretion system	ACE T6SS	aec15	1	1	1	0	0	0	0	1	1	1	1	1	1	1	1
Type VI secretion system	ACE T6SS	aec17	0	0	0	1	1	1	1	0	1	0	1	1	1	1	0
Type VI secretion system	ACE T6SS	aec18	0	0	0	1	1	1	1	0	1	0	1	1	1	1	0
Type VI secretion system	ACE T6SS	aec19	0	0	0	1	1	1	1	0	1	0	1	1	1	1	0
Type VI secretion system	ACE T6SS	aec22	0	0	0	1	1	1	1	0	1	0	1	1	1	1	0
Type VI secretion system	ACE T6SS	aec23	1	1	1	1	0	1	1	0	1	0	1	1	1	1	0
Type VI secretion system	ACE T6SS	aec24	1	1	1	1	0	1	1	0	1	0	1	1	1	1	0
Type VI secretion system	ACE T6SS	aec25	1	1	1	1	0	1	1	0	1	0	1	1	1	1	0
Type VI secretion system	ACE T6SS	aec26	0	0	0	1	0	1	1	0	1	0	1	1	1	1	0
Type VI secretion system	ACE T6SS	aec27/clpV	0	0	0	1	0	1	1	0	1	0	1	1	1	1	0
Type VI secretion system	ACE T6SS	aec28	0	0	0	0	0	0	0	0	1	0	1	1	1	1	0
Type VI secretion system	ACE T6SS	aec29	0	0	0	0	0	0	0	0	1	0	1	1	1	1	0
Type VI secretion system	ACE T6SS	aec30	0	0	0	1	0	1	1	1	1	1	1	1	1	1	1
Type VI secretion system	ACE T6SS	aec31	1	1	1	1	1	1	1	1	1	1	1	1	1	1	1
Type VI secretion system	ACE T6SS	aec32	1	1	1	1	1	1	1	1	1	1	1	1	1	1	1
